# Supplementary material for: Pathogen Profiling in Reverse Total Shoulder Arthroplasty: Virulence Traits of Clinical Isolates Before and After Intraoperative Povidone–Iodine Irrigation
Source: Antibiotics (Basel). 2026 Jan 28;15(2):129. doi: 10.3390/antibiotics15020129 (PMC12937305; doi:10.3390/antibiotics15020129)
Supplement: Supplementary file 1 [file antibiotics-15-00129-s001.zip]

Archive with 1 entries (1 files):
- antibiotics-4071887-supplementary.pdf
